# Supplementary material for: Development and Validation of Prognostic Nomogram in Patients With WHO Grade III Meningioma: A Retrospective Cohort Study Based on SEER Database
Source: Front Oncol. 2021 Dec 1;11:719974. doi: 10.3389/fonc.2021.719974 (PMC8671456; doi:10.3389/fonc.2021.719974)
Supplement: Additional File 1 — Detailed scores for all variables in nomogram. [file DataSheet_1.csv]

	id	Patient.ID	Gender	Age	Race	Histology	Location	Size	Laterality	Surgery	time	status
1	1	178721	2	3	1	1	1	1	1	3	83	0
2	2	804939	2	3	1	1	1	3	2	3	15	1
3	3	814771	2	3	1	1	3	3	2	2	14	1
4	4	827069	2	3	1	1	1	1	1	1	45	1
5	5	828206	1	3	1	1	1	3	1	2	206	0
6	6	842601	2	3	3	1	1	3	2	3	213	0
7	7	847744	2	2	1	1	1	3	1	1	76	1
8	8	854582	1	3	1	1	1	3	2	2	112	1
9	9	860777	1	3	2	1	1	3	1	3	2	1
10	10	861169	2	2	1	1	1	3	2	1	215	0
11	11	884781	2	2	2	1	2	3	2	2	192	0
12	12	886396	1	3	1	1	1	3	1	2	17	0
13	13	887350	1	2	1	1	1	3	1	3	142	0
14	14	888505	1	2	1	1	1	3	1	3	4	0
16	16	898472	1	2	1	1	1	3	1	3	8	1
19	19	960962	1	3	3	1	1	2	2	2	25	1
20	20	962023	1	3	1	1	1	3	1	2	16	1
21	21	962864	1	3	1	1	1	2	1	3	9	1
24	24	975473	1	2	3	2	1	1	1	3	159	0
25	25	975552	1	3	1	1	1	1	1	1	3	1
27	27	980237	2	3	3	1	1	2	1	3	38	0
28	28	990881	2	2	1	2	1	1	1	3	159	0
29	29	990881	2	3	1	2	2	3	2	2	9	0
30	30	1005808	2	2	2	2	1	1	1	1	109	1
32	32	1021748	1	3	3	2	1	2	1	3	32	1
33	33	1030393	1	2	2	1	1	3	1	1	131	1
34	34	1032633	1	3	3	1	1	3	1	3	14	0
35	35	1035240	2	2	3	1	1	2	1	3	14	1
39	39	1054888	2	3	1	1	1	2	1	3	8	1
40	40	1055870	1	3	1	1	1	3	2	2	143	1
42	42	1063208	2	3	1	1	1	2	1	2	7	1
43	43	1069581	1	2	1	1	3	2	2	2	134	0
44	44	1096685	1	3	1	1	1	2	1	1	34	1
45	45	1105582	2	2	1	1	1	2	1	3	119	0
46	46	1108982	1	3	1	1	1	3	1	2	116	0
48	48	1116518	1	3	1	1	3	2	2	1	2	1
49	49	1127589	2	3	3	1	1	2	1	3	31	1
50	50	1141622	1	3	1	1	1	1	1	1	111	0
51	51	1152936	2	2	3	1	1	2	1	1	107	0
52	52	1181304	2	3	1	1	1	2	1	2	96	1
53	53	1183703	1	3	3	1	1	1	1	1	22	1
54	54	1213802	2	3	1	1	1	2	2	2	8	1
55	55	1221763	1	3	1	1	1	2	1	3	14	1
56	56	1254586	1	3	1	1	1	1	1	1	5	1
57	57	1260170	2	3	3	2	1	2	1	2	72	1
58	58	1262237	2	3	2	1	1	2	1	2	63	1
59	59	1267749	2	3	1	1	1	3	1	3	6	0
60	60	1269681	1	2	1	1	1	3	1	2	15	1
63	63	1278708	1	2	1	1	1	3	1	2	70	0
64	64	1321993	2	3	1	1	1	2	1	3	16	1
65	65	1325367	2	3	3	1	2	2	2	2	10	0
66	66	1338149	2	3	1	1	1	1	1	3	58	0
67	67	1348248	1	3	3	1	3	2	1	2	7	0
68	68	1351895	1	3	3	1	1	3	1	2	28	1
69	69	1389737	1	3	3	1	1	2	1	2	36	1
70	70	1402251	1	2	1	1	1	3	1	3	35	0
72	72	1420591	2	3	3	1	1	3	1	3	15	1
73	73	1430410	1	3	2	1	4	3	1	3	25	0
76	76	1475204	2	3	1	1	1	3	1	1	14	0
77	77	1500780	2	2	3	1	1	3	1	2	8	0
78	78	5109774	1	2	1	1	1	3	1	3	6	1
79	79	5127011	1	2	1	1	1	2	1	2	120	1
81	81	5577139	2	2	1	1	3	3	2	3	199	1
83	83	5847646	2	3	1	1	1	2	1	1	5	1
85	85	5870590	2	2	2	1	1	3	2	3	226	0
86	86	5878301	1	3	1	1	4	3	2	1	10	1
87	87	5881212	1	2	1	1	2	3	2	2	13	1
88	88	5890200	2	3	1	1	1	3	2	1	54	1
89	89	5895548	1	2	1	2	3	3	2	3	52	1
90	90	5913930	2	3	1	1	1	3	2	1	178	0
91	91	5919540	1	2	1	1	3	3	2	2	213	0
92	92	5923357	2	3	1	1	3	3	2	3	83	1
93	93	5923467	2	2	1	1	1	3	2	3	196	0
94	94	5923669	2	3	1	1	2	3	2	1	206	0
95	95	5923690	1	3	1	1	1	3	2	3	141	1
96	96	5934416	1	2	1	1	3	3	2	1	54	1
97	97	5938222	2	3	1	1	1	3	2	1	196	0
98	98	5946010	1	3	1	1	1	3	2	2	117	1
99	99	5951367	2	2	1	1	1	3	2	1	195	0
100	100	5983273	2	3	1	1	1	3	2	3	182	0
101	101	5984155	2	3	1	1	3	3	2	1	96	1
105	105	6018872	1	2	1	2	1	3	2	1	171	0
106	106	6059747	2	2	1	1	3	3	2	3	161	0
108	108	6073179	2	3	1	1	1	3	2	1	41	1
110	110	6087415	2	2	1	1	1	1	1	3	148	0
111	111	6092855	1	3	2	1	1	2	1	2	26	1
113	113	6108629	2	3	1	1	3	3	2	1	26	1
114	114	6113428	2	2	3	1	3	3	2	2	96	0
117	117	6144807	1	2	3	1	1	2	2	3	1	1
118	118	6177299	2	3	1	1	3	2	2	2	125	0
119	119	6201566	2	2	1	1	3	2	2	3	111	0
122	122	6225058	1	3	1	1	1	3	2	3	62	1
126	126	6277351	2	3	1	1	3	1	2	3	4	1
127	127	6278890	1	3	1	1	3	2	1	3	26	1
128	128	6281128	2	3	1	1	1	1	1	1	4	1
130	130	6321319	1	2	1	2	1	1	1	2	42	0
131	131	6335480	1	3	1	2	1	2	1	3	24	1
133	133	6371825	2	3	1	1	1	2	1	3	36	1
136	136	6418924	1	3	1	1	1	3	1	3	6	0
137	137	6425928	2	2	1	1	3	2	1	3	20	1
138	138	6478786	1	2	1	1	1	3	1	3	25	0
140	140	6541790	2	3	1	1	1	3	1	1	1	1
141	141	6542683	2	3	1	1	1	3	1	3	4	0
142	142	6554247	2	2	1	1	3	3	1	1	3	0
145	145	10310298	2	2	2	1	1	3	1	1	66	1
146	146	10474642	1	3	1	1	1	3	1	3	22	0
147	147	10540385	1	2	1	1	1	3	2	3	163	0
148	148	10559400	2	2	2	1	1	3	2	1	103	0
149	149	10623248	1	3	1	1	3	3	2	1	83	1
151	151	10713567	1	2	1	1	1	3	2	3	187	0
152	152	10751957	2	3	1	1	1	2	1	3	70	0
153	153	10810464	1	3	2	1	1	3	1	1	34	1
154	154	10830049	2	3	1	1	1	3	2	3	10	1
155	155	10852481	1	3	2	2	1	1	1	3	121	1
156	156	10863284	1	3	2	1	1	3	1	1	26	1
158	158	10866862	2	3	1	1	1	3	2	2	2	1
160	160	10903958	1	2	1	1	1	3	2	3	3	1
161	161	10908429	2	2	3	1	1	3	2	1	2	1
162	162	10917718	1	2	1	1	4	3	2	1	52	0
165	165	10941384	2	3	2	1	4	3	2	3	45	1
166	166	10943001	2	3	1	1	1	1	2	1	20	1
168	168	10970035	2	2	1	1	1	3	2	1	160	1
169	169	10972585	2	2	1	1	1	3	2	2	9	1
172	172	11011420	1	3	1	1	1	3	2	3	95	1
173	173	11019616	1	3	1	1	1	2	1	2	4	1
174	174	11026070	1	3	1	1	1	3	2	2	138	1
175	175	11028458	2	2	1	1	1	3	1	2	18	1
176	176	11028931	2	3	2	1	3	3	2	3	1	1
177	177	11028967	2	3	2	1	1	3	2	2	184	0
178	178	11028968	2	3	2	1	1	3	2	2	122	1
179	179	11029704	1	2	1	1	1	3	2	3	180	0
180	180	11029708	2	3	2	1	1	3	2	1	1	1
182	182	11034580	2	2	1	1	1	3	1	2	173	0
184	184	11034806	1	3	2	2	1	2	2	3	68	1
185	185	11035006	2	3	1	1	1	3	1	2	175	0
186	186	11044420	1	2	1	1	1	3	2	3	32	1
188	188	11053136	1	2	2	1	4	2	1	3	173	0
189	189	11053448	1	3	2	1	4	3	1	3	2	1
190	190	11055027	2	3	1	1	1	3	2	3	180	0
191	191	11060100	1	3	2	1	1	1	1	3	8	1
192	192	11064005	1	3	1	1	1	1	1	3	112	1
193	193	11067493	2	3	1	1	2	3	2	3	158	1
194	194	11067942	1	2	1	1	4	2	1	3	12	1
195	195	11068182	2	3	2	1	1	1	2	1	92	1
196	196	11073671	1	3	2	1	1	3	1	1	56	1
197	197	11101795	1	3	1	1	1	3	2	2	75	1
199	199	11113666	2	2	2	1	2	1	2	3	156	0
201	201	11115089	2	3	1	1	1	3	2	3	2	1
202	202	11118664	1	3	1	1	1	2	1	3	17	1
203	203	11121223	2	2	2	1	3	3	2	1	226	0
204	204	11122981	1	2	1	1	1	3	1	3	28	1
206	206	11130901	2	2	2	1	3	3	2	1	216	0
209	209	11161223	2	3	1	1	1	3	1	3	21	0
211	211	11170388	1	3	1	2	3	3	2	2	35	1
213	213	11195336	2	2	2	1	1	1	1	1	141	0
215	215	11219254	2	3	2	1	1	2	1	1	19	1
221	221	11246018	2	3	1	1	1	1	1	1	108	0
222	222	11264124	1	3	1	1	3	1	2	1	40	1
223	223	11264800	2	2	2	1	1	1	1	1	114	0
224	224	11272895	1	2	1	1	1	3	1	3	33	0
225	225	11285867	2	2	1	1	1	2	1	3	24	1
227	227	11294311	1	2	1	1	1	1	1	3	9	1
228	228	11305373	1	3	1	1	1	1	1	3	21	1
229	229	11314289	2	3	1	2	1	1	1	2	96	0
230	230	11322904	2	2	1	1	1	3	1	1	101	0
231	231	11328205	1	2	1	1	1	2	2	3	93	0
233	233	11338174	1	3	2	1	1	1	1	2	1	1
236	236	11378593	2	2	1	1	1	1	1	3	82	0
237	237	11378596	1	3	2	1	1	2	1	2	10	1
238	238	11387112	2	3	2	1	1	2	1	3	23	1
240	240	11410073	1	2	2	1	1	2	1	3	30	1
241	241	11413222	2	3	1	1	1	3	2	1	17	1
242	242	11452103	1	3	1	1	1	1	1	3	26	1
243	243	11455003	2	3	1	1	1	1	1	1	50	1
245	245	11473751	2	1	1	1	1	2	1	1	44	0
247	247	11488764	2	2	3	1	3	3	2	1	49	0
249	249	11488837	2	2	1	1	3	3	2	1	50	0
251	251	11495614	1	3	1	1	1	2	1	3	40	0
252	252	11504397	2	3	2	1	1	3	1	2	2	1
253	253	11509161	1	3	2	1	1	2	1	3	72	0
254	254	11550042	2	3	2	1	1	3	1	3	2	1
255	255	11562941	2	3	1	1	3	3	1	1	18	0
257	257	11578459	1	2	1	1	1	3	1	2	20	0
258	258	11594363	1	2	1	1	1	3	1	2	3	0
259	259	11611631	1	3	1	1	1	3	1	3	8	0
260	260	11671494	2	2	1	1	1	3	1	1	2	0
262	262	15679112	1	2	3	1	3	3	2	1	48	1
263	263	15706628	2	2	3	1	1	1	1	1	65	1
264	264	15709121	2	2	3	1	3	3	2	1	13	0
265	265	15715933	2	3	3	1	3	3	2	1	51	1
266	266	15743449	2	3	3	1	1	3	1	1	168	0
268	268	15797187	2	2	3	1	3	3	2	3	224	0
269	269	15797240	1	3	3	1	1	3	2	1	12	1
271	271	15814842	1	3	3	1	1	3	2	1	11	1
272	272	15834251	2	2	3	1	3	2	2	2	82	1
273	273	15835109	2	3	3	1	1	2	2	3	23	1
278	278	15920367	1	3	1	1	1	3	1	3	1	1
279	279	15935536	2	2	1	1	1	1	1	1	11	1
280	280	15935616	1	3	3	1	2	3	2	2	28	1
281	281	15945035	2	3	3	1	1	3	1	2	15	1
282	282	15950705	1	2	2	1	3	3	1	2	67	0
283	283	15951819	1	3	3	1	1	2	1	3	47	0
284	284	15975771	2	3	3	1	1	3	1	3	32	0
286	286	15996787	2	2	1	1	1	3	1	3	22	0
288	288	17210891	2	3	1	1	1	3	2	3	62	1
289	289	17284823	2	3	1	1	3	3	2	1	1	1
290	290	17349595	2	3	1	1	1	3	2	2	19	1
291	291	17365396	2	3	1	1	1	1	1	1	26	1
292	292	17431666	1	3	2	1	1	2	1	1	13	1
293	293	17553630	2	2	3	1	1	3	2	3	153	0
294	294	17553663	2	3	1	1	1	3	2	3	17	1
295	295	17553748	1	3	1	1	1	3	2	3	226	0
296	296	17555905	1	2	2	1	1	3	2	3	18	1
297	297	17556125	2	3	2	1	1	3	2	2	100	1
299	299	17566871	1	3	1	1	1	3	2	2	219	0
301	301	17581449	1	2	1	1	1	3	2	1	212	0
303	303	17614521	2	3	1	1	1	3	2	1	2	1
304	304	17616802	1	3	3	1	1	3	1	2	7	0
306	306	17655440	1	3	1	1	1	3	2	3	165	1
307	307	17657009	1	3	1	1	1	3	2	3	139	1
308	308	17675240	2	3	1	1	1	2	1	1	14	1
309	309	17703836	1	1	3	2	4	2	2	3	161	0
312	312	17746904	1	3	1	1	1	2	1	3	17	1
313	313	17753104	1	2	1	1	1	2	1	3	87	1
314	314	17777926	2	3	1	1	1	2	1	3	137	0
318	318	17841850	2	2	1	1	1	2	1	3	112	0
319	319	17858800	2	3	1	1	1	3	1	1	68	1
322	322	17887361	2	2	1	2	1	1	1	3	99	0
323	323	17887835	1	2	1	2	1	2	1	3	95	0
324	324	17905954	2	3	1	1	1	2	1	2	15	1
326	326	17920211	1	3	1	2	1	2	1	2	81	0
327	327	17924621	1	2	1	2	1	2	1	2	73	0
328	328	17987595	2	3	1	2	1	2	1	3	40	1
331	331	18006022	1	3	1	1	1	3	1	1	26	0
332	332	18045959	1	3	1	2	1	3	1	3	29	0
333	333	18059130	2	3	1	1	1	3	1	2	23	0
334	334	18062280	2	2	1	1	1	3	1	2	23	0
335	335	18068658	2	2	3	1	1	3	1	3	22	0
338	338	21103209	1	2	1	1	1	1	1	3	92	1
341	341	21353296	1	2	1	1	4	3	2	2	85	1
344	344	21361138	1	3	1	1	3	3	1	2	3	1
347	347	21378112	2	2	1	1	1	3	2	3	196	0
348	348	21378295	1	2	1	1	1	3	2	2	106	1
351	351	21380976	1	2	3	1	3	3	2	2	104	1
352	352	21403780	2	2	1	1	4	3	2	3	185	0
353	353	21404071	2	3	1	1	1	3	2	2	101	1
354	354	21405758	2	3	1	1	3	3	2	1	9	1
355	355	21406628	2	2	1	1	1	1	1	3	174	0
358	358	21442854	1	2	1	1	3	2	1	3	145	0
359	359	21460991	2	3	1	1	1	1	1	1	12	1
360	360	21468565	2	2	1	2	3	1	2	2	79	0
361	361	21473442	2	2	3	1	3	3	2	3	21	1
363	363	21510781	2	3	1	1	2	1	2	2	3	1
364	364	21522366	1	3	1	1	1	2	1	3	76	1
365	365	21531151	2	3	1	1	3	3	2	2	80	0
366	366	21533143	1	3	1	1	3	3	2	1	68	1
367	367	21533196	2	3	1	1	1	3	1	1	38	1
368	368	21542408	2	2	1	1	1	1	1	3	41	0
369	369	21552327	2	2	1	1	1	2	1	3	11	1
371	371	21585290	2	3	3	1	3	2	2	1	48	0
372	372	21604044	1	3	1	1	1	3	1	3	30	1
374	374	21619507	2	2	1	1	3	3	1	3	18	0
375	375	21640375	2	3	1	1	1	3	1	3	3	0
376	376	21643153	2	3	3	1	1	3	1	1	13	0
377	377	22900648	2	3	1	1	1	3	2	3	197	1
378	378	22929458	1	3	1	1	1	3	2	3	16	1
379	379	22994026	1	3	1	1	1	3	1	1	18	1
380	380	23236097	2	3	1	1	1	3	2	1	17	1
381	381	23296884	1	3	1	1	1	1	1	2	3	1
382	382	23315656	2	3	1	1	1	3	1	2	22	1
385	385	23407281	2	3	1	1	1	2	1	3	15	1
386	386	23425379	1	3	1	1	1	3	1	2	16	1
387	387	23533662	2	2	1	2	1	3	1	1	111	1
388	388	23561750	2	3	1	1	1	3	2	1	30	1
390	390	23579626	2	2	1	1	1	3	2	3	219	0
391	391	23587740	1	3	1	1	1	1	1	3	21	1
392	392	23589015	2	2	3	1	1	3	2	1	215	0
393	393	23600448	1	3	1	1	1	3	2	3	58	1
394	394	23602894	2	3	1	1	1	3	2	2	91	1
395	395	23645791	1	3	1	1	1	3	2	1	23	1
397	397	23696453	1	2	1	2	1	3	1	3	182	0
401	401	23711225	2	2	1	1	1	3	1	2	48	1
402	402	23717738	2	3	1	1	1	3	1	2	13	1
404	404	23761154	1	3	1	1	1	3	2	3	5	1
405	405	23779869	1	3	1	1	1	1	1	3	11	1
407	407	23782252	2	2	1	1	1	1	1	3	99	0
412	412	23887427	2	2	1	1	1	1	1	2	126	0
414	414	23918135	2	3	1	1	1	3	1	3	17	1
415	415	23922952	2	2	1	1	1	1	2	1	102	0
416	416	23963588	2	3	1	1	1	2	1	3	104	0
419	419	24081169	2	3	3	1	1	2	1	3	59	1
421	421	24127140	1	3	1	2	1	1	1	2	63	0
423	423	24132630	2	3	1	1	1	2	2	3	26	1
424	424	24143826	2	3	1	1	1	2	1	3	44	1
425	425	24147785	1	3	1	1	1	2	1	2	43	1
426	426	24177341	2	2	1	1	1	2	1	1	22	1
431	431	24250053	1	1	1	2	1	3	2	2	32	0
432	432	24258838	1	2	3	1	1	3	1	2	29	0
433	433	24270649	1	2	1	1	1	3	1	3	6	0
434	434	24304714	2	2	1	2	1	3	1	3	19	0
435	435	24334310	1	3	1	1	1	3	1	3	11	0
436	436	28110823	1	3	1	1	1	1	1	2	65	1
437	437	28233062	2	3	1	2	1	1	1	2	169	0
441	441	28322521	1	2	1	1	1	1	1	1	6	1
442	442	28328961	1	2	1	1	1	2	1	3	41	1
443	443	28331071	1	3	1	2	1	1	1	1	151	0
446	446	28401798	2	2	1	2	1	2	1	1	107	1
447	447	28416372	1	3	1	1	1	1	1	3	24	1
448	448	28419746	1	2	1	1	1	3	1	3	12	0
449	449	28443074	1	3	1	2	1	2	1	1	4	1
450	450	28450444	1	3	1	1	2	1	2	1	49	1
451	451	28465565	2	2	1	1	1	2	1	2	36	1
452	452	28519029	1	3	1	1	1	3	1	1	2	0
453	453	29815846	2	3	1	1	1	3	1	1	36	1
454	454	29932853	2	2	1	1	1	3	1	2	36	0
456	456	30146140	1	3	1	1	1	2	1	3	13	1
457	457	30168064	1	3	1	1	1	3	1	1	1	0
459	459	30173405	2	2	1	1	1	3	1	3	199	0
460	460	30202388	1	3	1	1	1	3	1	2	10	1
462	462	30218962	1	3	1	1	1	2	1	3	6	1
463	463	30221051	2	2	1	1	3	3	2	1	3	1
464	464	30222844	2	3	1	1	1	3	1	1	21	1
465	465	30231980	2	2	1	1	1	1	1	3	69	0
466	466	30232988	1	2	2	1	1	2	1	3	87	1
469	469	30244797	2	2	2	1	1	3	1	1	113	0
470	470	30245990	2	3	2	1	1	1	1	1	161	0
471	471	30251362	1	3	2	1	1	2	1	2	46	0
472	472	30268659	2	3	1	1	1	1	1	3	143	0
473	473	30288242	2	2	2	1	1	3	1	3	133	0
476	476	30339753	1	3	1	1	1	1	1	1	1	1
478	478	30348367	1	3	1	1	1	3	1	1	13	1
479	479	30359612	2	3	1	1	1	2	1	3	100	0
483	483	30376293	1	2	2	1	1	1	2	2	116	0
485	485	30387767	2	2	2	1	1	1	1	3	87	0
486	486	30389388	2	2	2	1	1	3	1	3	85	0
487	487	30390524	2	2	2	1	1	2	1	3	84	0
488	488	30418547	2	2	2	1	1	2	1	2	73	0
489	489	30432921	1	3	2	2	1	3	1	3	14	1
490	490	30469907	2	2	1	1	1	2	1	2	54	0
491	491	30470461	2	2	2	1	1	2	1	1	52	0
492	492	30493379	1	3	1	1	1	2	1	2	15	1
495	495	30531505	1	2	2	1	1	3	1	2	24	0
496	496	30540140	1	3	1	1	1	2	1	1	36	0
497	497	30546764	2	3	2	1	1	3	1	3	13	1
498	498	30550372	1	3	3	1	1	3	2	1	1	1
499	499	30574060	2	3	1	1	1	3	2	1	11	1
500	500	30586359	2	3	1	1	1	3	1	3	16	0
501	501	30591371	1	2	2	1	1	3	1	1	126	0
503	503	32410305	2	2	3	1	3	3	1	3	163	0
505	505	32502079	2	3	2	1	1	3	2	2	141	1
506	506	32655258	2	3	1	1	2	3	2	1	176	1
507	507	32703957	1	3	1	1	1	3	2	1	40	1
509	509	32725415	1	2	1	1	1	3	1	3	32	0
510	510	32740275	2	3	1	1	1	3	1	3	80	1
511	511	32745521	1	2	1	1	1	2	1	2	23	1
512	512	32749652	1	2	3	1	1	3	2	3	31	1
513	513	32762774	1	1	1	2	1	3	2	3	181	0
514	514	32762993	1	2	1	1	1	3	2	3	183	0
515	515	32781668	1	2	1	1	1	2	1	2	164	0
517	517	32787541	2	2	1	1	3	3	2	3	165	0
518	518	32788596	2	3	3	1	1	2	1	1	76	1
519	519	32795951	1	2	1	1	1	1	1	3	100	1
520	520	32801172	2	2	2	1	1	1	1	3	157	0
521	521	32826622	2	3	1	1	1	2	1	2	72	1
522	522	32858237	1	2	2	1	1	2	1	3	2	1
523	523	32889923	1	2	1	1	1	1	1	2	33	0
524	524	32894780	2	2	1	1	1	1	1	2	30	0
525	525	32904025	1	3	3	1	1	2	1	3	10	1
529	529	32910432	2	2	3	1	1	2	1	3	72	0
530	530	32910800	2	2	1	1	1	2	1	2	5	1
532	532	32916990	1	2	3	1	1	1	1	1	84	0
533	533	32933826	2	3	1	1	1	3	2	2	65	0
535	535	32946250	1	3	1	1	4	1	1	3	66	0
536	536	32946670	2	3	3	2	1	2	2	2	81	0
537	537	32948226	2	3	3	1	1	2	1	1	69	0
538	538	32956297	1	2	1	1	1	2	1	2	62	0
539	539	32959446	1	3	1	1	4	2	2	2	66	0
540	540	32999122	1	3	3	1	1	3	1	3	13	1
542	542	33021514	1	3	3	1	1	3	1	2	21	0
544	544	34508673	2	3	1	1	3	3	2	2	6	1
545	545	34524813	1	3	1	1	1	2	1	1	1	1
547	547	34687480	1	3	1	1	1	3	1	3	2	1
548	548	34714940	1	3	1	1	1	2	1	3	16	1
549	549	34795970	2	3	1	1	1	2	1	1	54	0
551	551	34913782	2	1	2	1	1	3	2	3	63	1
552	552	35171018	1	3	1	1	1	3	2	3	207	0
553	553	35171965	1	2	1	1	1	3	2	3	68	1
554	554	35177754	2	2	2	1	1	3	1	1	54	0
555	555	35182275	1	2	1	1	1	3	1	2	220	0
556	556	35183374	2	2	1	1	1	3	1	2	95	0
557	557	35185335	2	3	1	1	1	3	1	3	7	1
558	558	35196132	1	3	1	1	1	3	2	3	1	1
560	560	35208083	2	2	1	1	1	3	2	3	208	0
561	561	35209716	2	3	1	1	1	3	2	3	3	1
562	562	35227055	2	2	1	1	1	3	1	1	11	1
563	563	35238886	2	2	3	1	1	3	2	3	27	1
565	565	35241542	1	2	2	1	1	3	2	2	214	0
566	566	35260856	2	3	1	1	1	3	2	1	48	1
567	567	35263073	1	2	1	1	1	3	2	3	217	0
569	569	35273031	1	3	1	1	1	3	2	3	8	1
571	571	35277351	2	2	2	1	1	3	2	3	211	0
573	573	35277532	2	2	2	1	1	3	2	3	213	0
575	575	35308539	1	3	1	1	1	3	2	1	210	0
576	576	35311549	1	3	1	1	1	3	2	1	1	1
578	578	35336536	1	3	1	1	1	2	1	3	42	1
580	580	35346034	2	3	1	1	1	3	2	2	25	1
581	581	35350670	1	2	3	1	1	3	2	1	29	1
582	582	35353047	2	2	1	1	1	3	1	1	1	1
585	585	35386970	2	2	1	1	1	3	1	1	184	0
587	587	35401843	2	2	1	2	1	3	1	1	190	0
588	588	35402105	2	3	2	1	1	3	2	3	5	1
589	589	35426799	2	3	1	1	1	3	1	3	3	1
590	590	35432372	2	3	3	1	1	1	1	3	16	1
592	592	35435235	1	2	2	1	1	3	1	3	4	1
594	594	35438895	1	2	1	1	1	3	1	2	155	1
595	595	35450914	1	2	1	2	1	3	2	3	19	1
597	597	35486963	2	3	3	1	1	3	2	2	11	1
598	598	35504152	1	2	2	1	1	2	2	2	170	0
600	600	35532713	1	2	2	1	1	2	1	2	23	1
601	601	35537971	1	3	1	1	1	1	1	2	10	1
602	602	35544220	1	3	3	1	1	2	1	3	5	1
603	603	35554579	2	3	1	1	1	3	2	1	192	0
604	604	35567315	2	2	3	1	1	2	1	3	155	0
607	607	35588941	2	3	1	1	1	2	1	3	91	1
609	609	35599049	1	3	1	1	1	3	1	1	4	1
611	611	35617276	1	2	1	1	1	1	1	3	67	1
612	612	35617333	1	3	1	1	1	2	1	3	4	1
613	613	35628383	2	3	1	1	1	2	2	1	8	1
614	614	35653606	2	2	1	1	1	3	1	1	142	1
615	615	35670093	2	2	1	1	1	3	2	2	48	1
616	616	35671885	1	3	1	1	1	2	1	3	54	1
618	618	35675783	1	3	1	1	1	1	1	3	22	1
619	619	35684566	1	3	1	1	4	3	1	3	27	1
622	622	35719622	2	2	2	1	1	2	1	2	17	1
623	623	35727938	1	3	1	1	4	3	1	3	12	1
624	624	35729393	1	3	2	1	1	1	1	3	84	1
625	625	35741252	1	3	1	1	1	1	1	3	27	1
626	626	35744123	1	2	1	2	1	2	2	1	129	0
627	627	35769983	1	3	3	2	1	2	1	3	77	0
628	628	35771449	2	2	1	1	1	3	1	3	184	1
629	629	35780725	2	3	2	1	3	3	2	3	52	0
631	631	35851469	2	2	1	1	1	2	1	1	15	1
633	633	35859789	1	2	1	1	1	3	1	2	21	0
634	634	35889462	1	2	3	1	1	2	2	1	103	0
635	635	35897232	2	2	1	1	1	3	1	2	16	1
636	636	35900534	1	2	1	2	4	3	1	2	105	0
637	637	35901088	1	2	1	1	1	1	1	3	99	0
638	638	35915769	2	3	3	1	1	2	1	3	50	1
639	639	35917658	2	2	1	1	1	1	1	1	99	0
640	640	35931973	1	2	1	2	1	2	2	2	95	0
641	641	35934368	1	3	1	1	4	2	1	3	133	0
642	642	35947141	2	2	3	1	1	1	1	1	39	1
645	645	35985126	1	3	2	2	1	3	1	3	102	0
646	646	35990750	1	3	3	1	1	3	1	1	92	0
647	647	35992968	1	3	1	1	1	2	2	3	32	1
649	649	36001720	2	2	1	1	1	2	1	2	37	1
650	650	36008854	2	3	3	1	1	3	1	3	11	0
651	651	36021552	1	2	1	1	1	3	1	2	122	1
652	652	36042428	1	2	1	1	1	2	1	2	1	1
653	653	36051130	2	3	1	1	1	2	1	3	19	1
654	654	36058889	2	2	1	1	3	2	1	2	7	0
656	656	36089903	1	2	1	1	1	2	1	3	72	0
657	657	36106887	1	2	1	2	1	2	1	3	68	0
658	658	36114775	2	2	1	1	1	3	1	1	92	0
659	659	36124871	2	2	1	2	1	1	1	3	64	0
660	660	36175248	1	2	3	1	1	3	2	2	23	0
661	661	36199005	1	2	1	2	1	3	1	2	17	0
663	663	36204682	2	3	1	1	1	1	1	2	3	0
665	665	36214503	2	3	1	1	1	3	1	1	8	1
666	666	36222294	1	2	1	2	1	3	1	2	52	0
667	667	36226829	2	2	1	1	1	2	1	3	53	0
668	668	36230115	2	3	1	1	1	2	1	2	48	0
669	669	36240838	2	3	1	1	1	2	1	1	47	0
670	670	36243407	2	2	1	1	1	1	1	2	46	0
671	671	36247917	2	3	1	1	1	2	1	2	48	0
672	672	36278951	2	2	1	1	3	1	1	3	39	0
673	673	36282525	1	2	3	1	1	3	1	2	3	1
676	676	36330209	1	2	1	1	1	3	1	3	22	1
677	677	36350485	2	3	1	1	1	3	1	1	26	1
678	678	36360030	2	3	1	1	1	3	1	2	32	0
682	682	36427532	2	3	3	1	1	3	1	3	16	1
684	684	36432190	1	2	3	1	1	3	2	3	16	0
688	688	36490613	1	3	3	1	1	3	1	3	8	0
689	689	36512254	1	3	1	1	1	3	1	1	9	1
692	692	41517274	1	2	1	1	1	3	1	1	4	1
694	694	41531364	1	2	1	1	2	3	2	1	31	1
695	695	41789846	2	3	1	1	1	3	2	3	35	1
696	696	41800536	1	2	1	1	1	3	2	2	18	1
697	697	42020789	2	3	1	1	1	3	2	3	62	1
700	700	42088214	1	2	1	1	4	3	2	2	2	1
701	701	42095801	1	3	1	1	1	3	2	2	96	1
702	702	42116862	2	2	2	1	1	3	2	2	210	0
706	706	42219282	2	3	1	1	2	3	2	2	80	0
707	707	42284443	2	2	1	1	1	3	1	3	11	0
710	710	42537125	1	3	1	1	1	2	1	3	20	1
711	711	42548189	1	3	1	1	1	3	1	3	58	1
712	712	42592664	1	2	3	1	1	3	2	2	38	1
713	713	42633399	1	2	1	1	1	2	2	1	1	1
714	714	42657101	2	1	1	1	1	3	2	2	7	1
715	715	42693707	2	2	1	1	1	3	1	3	184	1
717	717	42804835	2	3	1	1	1	3	2	2	11	1
718	718	42804990	2	2	1	1	3	3	2	3	3	1
719	719	42810682	1	3	1	1	1	3	2	3	17	1
720	720	42825949	2	2	1	1	1	3	2	3	197	0
721	721	42829037	1	3	1	1	1	3	1	3	8	1
722	722	42848829	2	2	1	1	3	1	2	3	137	0
723	723	43122184	2	3	1	1	1	3	1	2	9	1
724	724	43163280	1	2	1	1	1	3	1	2	13	1
725	725	43204503	2	3	1	1	3	3	2	2	31	1
727	727	43245138	2	2	1	1	2	3	2	3	209	0
729	729	43292340	2	2	1	1	1	3	2	3	200	1
730	730	43312615	1	3	1	1	1	3	1	1	49	1
731	731	43363568	1	2	1	1	1	3	2	3	209	0
732	732	43421948	2	3	1	1	1	2	1	2	11	1
733	733	43424776	2	3	1	1	1	3	2	3	184	1
734	734	43430728	2	2	3	1	1	3	2	3	212	0
735	735	43433372	1	3	3	1	1	2	1	3	8	1
736	736	43435935	2	2	1	1	1	2	2	2	2	1
738	738	43454552	2	2	3	1	1	3	2	3	79	1
739	739	43457644	2	3	1	1	1	2	1	2	20	1
740	740	43475655	1	3	1	1	1	3	1	1	150	1
741	741	43481534	2	2	1	1	1	3	1	3	188	0
742	742	43486761	1	3	1	1	1	3	2	3	6	1
743	743	43511951	1	2	1	1	1	3	2	3	199	0
745	745	43522157	2	3	1	1	1	2	1	2	6	1
747	747	43538812	2	3	1	1	1	3	1	2	15	0
748	748	43547739	2	3	1	1	1	3	2	2	11	1
749	749	43596372	2	3	2	1	3	3	1	2	31	0
751	751	43651265	1	2	1	1	1	3	2	1	214	0
752	752	43651642	2	3	1	1	2	3	2	3	192	0
754	754	43652436	1	3	1	1	1	3	2	2	8	1
755	755	43652458	2	3	1	1	1	3	2	3	189	0
756	756	43652460	2	2	1	1	1	3	2	3	188	0
757	757	43652482	1	2	1	1	1	3	2	3	190	0
759	759	43656343	1	2	1	1	1	3	2	3	18	1
760	760	43660003	2	2	1	1	1	2	1	2	166	0
762	762	43670067	2	3	1	1	1	3	2	3	192	0
764	764	43670823	1	2	1	1	1	3	2	3	183	0
765	765	43702627	2	2	1	1	1	3	2	3	141	1
768	768	43748021	1	3	1	1	1	3	2	1	70	1
769	769	43777045	1	2	1	1	1	3	2	3	70	1
770	770	43780596	2	3	1	1	1	3	1	3	2	1
771	771	43801104	1	2	1	1	1	2	1	2	9	1
772	772	43805516	1	3	1	1	1	2	1	3	36	1
774	774	43807357	2	3	1	1	1	2	1	3	12	1
775	775	43807538	2	2	1	1	1	2	1	3	175	0
777	777	43834232	1	3	1	1	3	3	2	1	167	0
778	778	43850806	1	3	1	1	1	3	2	2	23	1
779	779	43853910	1	2	3	2	1	3	2	2	71	0
780	780	43879464	2	3	2	1	3	2	1	3	18	1
781	781	43883266	2	3	1	1	2	1	2	3	172	0
782	782	43896668	1	2	1	1	1	3	1	3	177	0
783	783	43901167	1	3	1	1	2	1	2	2	22	1
786	786	43925234	1	3	1	1	1	1	2	1	18	1
787	787	43956591	2	3	1	1	1	1	1	3	159	0
788	788	43967510	2	3	1	1	2	3	2	1	31	1
790	790	44051171	1	3	1	1	4	3	1	3	91	0
791	791	44087870	1	2	3	1	1	2	2	3	27	1
792	792	44099472	2	3	1	2	1	2	1	3	150	0
793	793	44114649	1	3	1	1	1	2	1	1	48	1
795	795	44120277	2	3	1	1	1	2	1	2	61	1
796	796	44137370	1	3	3	2	1	2	1	3	147	0
797	797	44144886	2	2	1	1	1	2	1	1	93	1
799	799	44205411	2	2	3	1	1	2	2	2	49	1
800	800	44208549	1	2	3	2	1	2	1	2	8	1
801	801	44209465	2	3	1	1	1	3	1	3	3	0
802	802	44225172	1	2	3	1	4	2	1	3	141	0
803	803	44248238	2	2	1	1	1	1	1	3	59	1
804	804	44277147	2	3	1	1	1	2	1	1	48	1
805	805	44309163	1	2	1	1	1	1	1	3	59	1
806	806	44316902	1	2	1	1	1	2	1	2	10	1
810	810	44361520	1	3	1	1	1	2	1	2	15	1
811	811	44389353	2	3	1	1	1	1	1	1	117	1
812	812	44406066	2	2	1	1	3	3	2	2	130	0
813	813	44418647	1	3	2	1	1	3	1	2	7	1
814	814	44428572	1	3	3	1	1	2	1	2	4	1
815	815	44437829	2	3	1	1	1	1	1	1	2	1
816	816	44441775	2	3	1	1	1	2	1	2	45	1
817	817	44473887	2	3	1	1	1	2	1	2	118	0
818	818	44493725	1	3	1	1	1	3	1	2	2	1
819	819	44502862	1	2	1	1	1	3	1	1	38	1
821	821	44548571	2	3	1	2	1	2	1	2	82	1
822	822	44549018	2	2	1	1	1	3	1	3	34	0
823	823	44584920	1	3	1	1	1	1	1	3	7	1
824	824	44587236	1	2	1	1	1	2	1	2	77	0
825	825	44592479	2	3	3	1	1	3	1	1	20	1
826	826	44601596	2	2	1	1	1	3	1	2	49	1
827	827	44608240	1	2	1	1	1	2	2	2	12	1
828	828	44625709	2	3	3	1	1	2	1	2	98	0
829	829	44641362	1	2	1	1	1	2	1	2	31	1
830	830	44643874	2	3	1	1	1	3	1	2	50	1
831	831	44704866	1	3	1	1	1	2	1	1	107	0
832	832	44717930	2	3	1	1	1	2	1	3	106	0
833	833	44728607	2	3	1	1	1	3	1	1	28	0
834	834	44736118	2	2	1	1	1	3	1	2	72	1
835	835	44741727	2	2	1	1	1	2	1	1	104	0
836	836	44746422	1	3	1	1	1	1	1	3	66	1
837	837	44756402	1	2	3	1	1	2	1	2	101	0
840	840	44774786	2	3	1	1	1	3	1	2	8	1
841	841	44786617	2	2	1	1	1	2	1	3	98	0
844	844	44819867	1	3	1	1	1	3	1	3	1	1
846	846	44823347	1	2	1	1	1	2	1	3	97	0
849	849	44855407	1	2	1	2	3	3	1	3	104	0
851	851	44881727	2	2	1	1	3	1	2	1	91	0
852	852	44890717	2	2	1	1	1	2	1	2	94	0
853	853	44919241	2	2	1	1	3	2	2	2	52	1
854	854	44931036	2	3	1	1	1	2	1	3	88	0
855	855	44934853	2	2	1	1	1	2	2	1	90	0
856	856	44943898	2	2	1	1	3	2	2	3	90	0
857	857	44945828	2	3	1	1	1	2	1	3	11	1
858	858	44949386	2	3	1	1	1	1	1	1	13	1
859	859	44959038	2	2	1	1	3	3	2	1	95	0
860	860	44966761	1	2	2	1	1	3	2	3	19	1
861	861	44972525	1	3	1	1	1	2	1	3	62	1
862	862	44985878	1	1	1	1	2	2	2	3	58	1
863	863	45027668	1	3	1	1	1	3	1	1	81	0
864	864	45027673	1	3	1	1	1	1	1	1	81	0
869	869	45049735	1	1	3	1	4	3	2	3	80	0
872	872	45062086	1	2	1	1	4	3	2	3	87	0
873	873	45074483	1	2	1	1	1	3	1	2	22	1
874	874	45100945	2	2	1	1	1	1	1	1	78	0
875	875	45128547	1	2	1	1	1	1	1	3	88	0
878	878	45151055	1	2	1	1	1	2	1	2	38	0
880	880	45154364	1	1	1	1	1	2	1	3	73	0
884	884	45198018	1	3	1	1	3	2	1	3	4	1
885	885	45210229	1	3	1	1	3	1	1	3	59	0
886	886	45210733	2	3	1	1	1	2	1	3	26	1
887	887	45211952	1	3	1	1	1	3	1	2	39	1
888	888	45220153	2	2	1	1	2	3	2	2	50	1
892	892	45250068	1	3	3	1	1	2	1	1	25	1
894	894	45260939	1	2	1	1	1	2	1	2	5	0
895	895	45266138	2	2	1	1	1	1	1	2	17	1
898	898	45294765	1	2	1	2	1	2	1	2	25	0
899	899	45305396	1	1	1	1	1	2	1	2	62	0
900	900	45305399	2	2	1	1	1	2	1	2	62	0
901	901	45311569	2	3	1	2	4	1	1	3	62	0
902	902	45321986	2	2	1	1	4	3	1	3	29	1
903	903	45323361	1	3	1	2	1	2	1	3	58	0
905	905	45341302	1	2	1	2	4	2	1	3	40	0
907	907	45346479	1	3	1	1	1	2	1	2	59	0
908	908	45347624	1	3	1	1	1	1	1	3	20	1
909	909	45363310	2	2	1	2	1	2	1	3	58	0
911	911	45368116	2	1	1	2	1	1	1	2	57	0
914	914	45384508	2	2	1	1	1	2	1	2	58	0
915	915	45389398	2	3	1	1	1	3	1	3	57	0
916	916	45432341	1	2	1	1	1	3	2	3	18	1
917	917	45468603	1	2	1	2	1	1	1	3	11	1
918	918	45488091	1	3	1	1	1	2	1	2	47	0
919	919	45501962	2	2	1	1	1	1	1	3	49	0
920	920	45505433	2	2	1	1	4	1	1	3	48	0
921	921	45509345	2	2	1	1	1	2	1	3	45	0
922	922	45512954	2	2	1	1	1	2	1	2	46	0
923	923	45513688	1	3	2	1	1	1	1	2	48	0
925	925	45551137	1	3	1	1	1	1	1	3	48	0
927	927	45580063	2	2	1	1	1	3	1	3	17	0
928	928	45584140	1	2	1	1	1	2	1	3	36	0
930	930	45599125	1	3	1	1	1	3	1	2	23	0
931	931	45631562	1	3	1	1	1	1	1	2	40	0
933	933	45707662	2	3	2	2	1	2	1	3	39	0
934	934	45711349	2	3	1	1	1	2	2	3	41	0
938	938	45806863	1	3	1	1	3	3	1	3	22	0
939	939	45845388	1	2	1	1	1	3	1	3	27	0
940	940	45861520	1	3	1	1	1	3	1	2	24	0
941	941	45876137	1	3	1	1	1	3	1	3	8	0
942	942	45883990	2	3	1	1	3	3	1	2	4	0
943	943	45905802	2	2	1	1	1	3	1	2	3	1
944	944	45915193	2	2	3	1	1	3	2	3	15	0
946	946	45953150	1	2	1	1	4	3	1	3	14	0
947	947	45992542	2	3	1	1	1	3	1	3	17	0
948	948	45992971	2	3	1	1	1	3	1	3	17	0
954	954	46047536	2	3	1	1	1	3	1	3	18	0
955	955	46072326	2	2	1	1	1	3	1	3	13	0
956	956	46080263	2	3	3	1	1	2	1	2	40	0
957	957	46094299	1	3	3	2	1	3	1	3	10	0
958	958	46109790	1	3	1	1	1	3	2	1	41	1
960	960	46136592	2	2	1	1	1	3	1	3	10	0
963	963	46236137	2	2	1	1	3	3	1	1	6	0
964	964	46239366	1	3	1	1	1	3	1	3	11	0
965	965	46243762	1	2	3	1	1	3	1	3	2	0
966	966	46252220	1	3	1	1	1	3	1	1	2	0
967	967	46298084	1	2	1	1	3	3	1	3	4	0
968	968	46311407	2	3	2	1	1	3	1	3	3	0
971	971	57239389	1	3	1	1	1	3	2	3	2	1
972	972	57264712	2	2	1	1	1	3	2	2	2	1
974	974	57285152	1	2	1	1	3	3	2	2	7	1
975	975	57298229	2	3	1	1	1	3	2	3	11	1
976	976	57305771	2	3	1	1	1	3	2	3	161	1
977	977	57315197	1	2	1	1	1	3	2	3	24	1
978	978	57318274	1	2	1	1	3	3	2	3	87	1
979	979	57321449	2	3	1	1	3	3	2	1	59	1
980	980	57369377	2	2	2	1	1	2	1	3	32	1
981	981	57374718	2	2	1	1	3	3	2	1	195	0
986	986	57435291	2	2	1	1	1	1	1	3	162	0
987	987	57460350	2	2	1	2	1	3	2	3	186	0
988	988	57462678	2	2	1	2	1	1	1	3	159	1
991	991	57474795	2	3	1	1	1	2	1	3	151	0
992	992	57499133	2	2	1	2	1	1	1	2	164	0
994	994	57519885	1	2	3	2	1	2	1	3	138	0
995	995	57552318	1	3	1	1	1	2	1	3	137	0
996	996	57559387	1	3	1	1	1	2	2	2	60	1
997	997	57564494	1	2	1	2	3	3	2	2	93	1
998	998	57595154	1	2	3	2	1	3	2	2	16	0
999	999	57610345	1	3	1	1	1	3	1	3	16	0
1000	1000	57632962	1	2	1	2	1	2	1	1	108	0
1001	1001	57638342	1	3	1	1	3	3	1	1	23	1
1003	1003	57666274	2	2	1	1	3	3	1	1	123	1
1005	1005	57679818	2	2	1	1	3	3	2	2	17	1
1006	1006	57714617	2	3	1	2	1	1	1	2	24	1
1007	1007	57726572	2	3	1	1	1	1	1	1	4	1
1009	1009	57792562	2	3	2	1	1	2	1	2	36	1
1013	1013	57880815	1	2	1	2	1	2	1	3	51	0
1014	1014	57922927	2	2	1	1	1	3	1	3	12	1
1015	1015	57924407	1	1	1	1	1	3	2	1	1	1
1017	1017	57930889	1	2	1	1	1	3	1	3	1	1
1019	1019	57962714	1	3	1	1	1	3	1	3	10	1
1021	1021	58010928	1	3	1	1	3	3	2	3	33	0
1022	1022	58020099	2	3	1	1	1	3	1	3	14	0
1023	1023	60100039	2	3	2	1	1	3	1	1	48	1
1024	1024	60152986	2	3	2	1	1	3	2	3	84	1
1025	1025	60207275	1	2	1	1	1	3	2	2	57	1
1026	1026	60232729	2	2	2	1	1	3	2	3	181	0
1028	1028	60249422	2	2	1	1	3	3	2	3	170	0
1030	1030	60259291	1	3	1	1	1	2	1	1	87	1
1032	1032	60330372	2	3	1	1	1	3	2	3	57	1
1033	1033	60343031	1	3	1	1	1	3	2	1	198	0
1034	1034	60382199	2	2	2	1	3	3	2	3	130	0
1036	1036	60473007	1	2	1	1	1	3	1	3	16	1
1038	1038	60582722	2	2	2	1	1	3	1	1	148	0
1039	1039	60608927	2	3	2	1	1	3	2	2	1	1
1041	1041	60629195	2	3	1	1	1	3	1	1	25	1
1042	1042	60632006	1	3	1	1	1	3	2	3	151	1
1047	1047	60669195	2	3	1	1	1	2	1	1	2	1
1048	1048	60671118	1	3	1	1	1	3	1	3	1	1
1049	1049	60671581	1	3	1	1	3	3	2	1	211	0
1050	1050	60718090	2	3	2	2	1	1	1	2	53	0
1051	1051	60728927	2	3	2	1	3	2	2	1	1	1
1053	1053	60751708	2	2	1	1	1	3	1	2	98	0
1054	1054	60760720	2	3	1	1	1	2	1	3	57	1
1055	1055	60761316	2	3	2	1	1	2	1	3	35	1
1057	1057	60787892	2	3	1	1	1	2	1	3	52	1
1058	1058	60819280	1	3	1	1	3	2	2	3	2	1
1061	1061	60835933	2	3	1	1	1	3	1	3	40	1
1064	1064	60856702	1	3	2	1	3	2	2	1	35	1
1066	1066	60867465	1	3	2	2	1	1	1	3	14	1
1067	1067	60903834	2	2	2	1	3	1	1	3	60	0
1068	1068	60909052	2	2	2	1	1	2	1	2	57	0
1069	1069	60925555	1	3	1	1	1	3	1	2	3	0
1070	1070	60937413	2	3	1	1	1	3	1	3	166	0
1071	1071	60970484	2	2	2	1	1	3	2	2	227	0
1072	1072	60979229	1	3	1	2	1	3	1	2	4	1
1073	1073	60996315	1	3	2	1	1	3	1	3	27	1
1076	1076	61053660	1	3	1	1	1	3	1	3	30	0
1078	1078	64015475	1	3	1	1	1	2	1	1	127	1
1079	1079	64123478	1	3	2	1	3	3	2	1	190	1
1080	1080	64472119	1	3	1	1	2	3	2	1	86	1
1083	1083	64788757	2	3	1	1	3	3	2	1	100	1
1085	1085	64886431	2	2	1	1	3	3	2	1	150	0
1086	1086	64921371	1	3	1	1	1	3	2	3	13	1
1088	1088	65015062	2	3	1	1	1	3	1	2	15	1
1090	1090	65147880	2	3	3	1	1	3	1	3	12	1
1091	1091	65181629	1	1	2	1	1	3	1	1	13	1
1093	1093	65265013	2	3	1	1	1	2	1	1	72	1
1094	1094	65306202	2	3	1	1	4	3	2	2	20	1
1095	1095	65343460	1	3	1	1	1	3	2	1	29	1
1097	1097	65462776	2	3	1	1	1	2	1	3	21	1
1098	1098	65468197	1	2	1	1	1	3	2	3	167	1
1099	1099	65468550	1	3	1	1	1	3	2	1	18	1
1100	1100	65475818	1	3	1	1	1	3	2	1	26	1
1101	1101	65477271	2	3	1	1	1	3	2	1	2	1
1102	1102	65485309	1	2	1	1	3	3	2	1	170	1
1104	1104	65498555	1	3	3	1	4	3	2	1	8	1
1106	1106	65517666	2	2	1	1	2	3	2	1	223	0
1107	1107	65518137	2	2	1	1	1	3	2	1	221	0
1108	1108	65525261	2	3	1	1	1	3	2	2	65	1
1109	1109	65526983	2	2	1	1	2	3	2	1	220	0
1110	1110	65545426	1	3	1	1	4	3	2	1	211	1
1112	1112	65558617	2	2	3	1	2	3	2	1	209	0
1113	1113	65558670	2	3	1	1	4	3	2	1	209	0
1114	1114	65565150	2	3	1	1	1	3	2	1	62	1
1115	1115	65574381	2	3	1	1	1	3	2	1	20	1
1116	1116	65576905	2	3	1	1	1	3	2	1	187	1
1118	1118	65581727	1	3	1	1	1	2	1	3	81	0
1120	1120	65600898	1	3	1	1	4	3	1	1	8	1
1121	1121	65604003	1	2	1	1	4	3	2	1	37	1
1122	1122	65604447	2	3	1	1	1	1	1	1	6	1
1124	1124	65633115	2	3	1	1	1	3	1	1	2	1
1125	1125	65639187	2	2	1	1	4	3	2	1	30	1
1126	1126	65643419	2	3	1	1	1	3	2	1	53	1
1127	1127	65655996	1	2	2	1	1	3	2	1	171	1
1128	1128	65656457	1	3	1	1	1	3	2	2	195	0
1129	1129	65674324	2	2	1	1	1	3	2	3	200	0
1131	1131	65704526	1	3	1	1	3	3	2	1	128	1
1132	1132	65706199	2	2	1	1	3	3	2	1	196	0
1133	1133	65710163	2	2	1	1	3	3	2	3	200	0
1134	1134	65711079	1	2	1	2	4	3	2	3	189	0
1136	1136	65712900	1	2	1	1	1	3	2	1	199	0
1137	1137	65713307	2	2	1	1	2	3	2	2	209	0
1138	1138	65728515	2	2	1	1	1	2	1	2	157	0
1139	1139	65730111	2	3	1	1	4	3	2	3	189	0
1140	1140	65735641	2	2	1	1	1	3	2	1	190	0
1141	1141	65754166	1	2	1	1	4	3	2	2	184	0
1142	1142	65755704	1	2	1	1	1	3	2	3	190	0
1143	1143	65768404	2	3	1	1	1	3	2	3	8	1
1146	1146	65771689	2	3	1	1	4	3	1	2	183	0
1148	1148	65779203	2	2	1	1	1	3	1	2	181	0
1149	1149	65783525	2	3	1	1	1	3	2	3	180	0
1151	1151	65795271	2	2	3	1	4	1	1	1	173	0
1152	1152	65800864	1	3	1	1	1	3	1	2	31	1
1153	1153	65804879	2	2	1	1	1	3	2	1	219	0
1154	1154	65804893	1	3	1	1	1	3	2	3	49	1
1155	1155	65814261	2	2	1	1	1	3	2	2	185	0
1156	1156	65815429	2	2	2	1	1	3	2	3	191	0
1157	1157	65815844	2	3	1	1	1	3	2	3	34	1
1159	1159	65823172	1	2	1	1	1	3	1	2	25	1
1161	1161	65835245	2	3	2	1	1	2	1	2	98	1
1162	1162	65838052	2	2	2	1	1	1	1	1	172	0
1163	1163	65839770	1	2	1	1	3	1	2	2	174	0
1165	1165	65848237	1	2	1	2	3	2	1	3	167	0
1166	1166	65852336	2	3	1	1	1	2	1	3	141	1
1167	1167	65856576	2	2	2	1	1	3	1	3	172	0
1172	1172	65876399	2	3	1	1	1	3	2	1	83	1
1173	1173	65892479	2	3	2	1	1	1	1	2	168	0
1174	1174	65896778	1	3	3	1	1	2	1	3	14	1
1175	1175	65899860	1	3	1	1	3	3	2	1	169	0
1176	1176	65900958	2	3	1	1	1	1	1	2	50	1
1178	1178	65913023	1	3	1	1	1	3	1	2	182	0
1179	1179	65934791	2	2	2	1	1	2	1	1	157	0
1180	1180	65947428	2	3	1	1	1	2	1	3	125	1
1181	1181	65954108	2	2	2	1	1	3	1	2	156	0
1183	1183	65960273	2	3	1	1	3	3	2	2	107	1
1184	1184	65961687	2	3	1	1	2	3	2	3	164	0
1185	1185	65984073	2	3	1	1	1	1	1	2	169	0
1186	1186	66004467	1	3	2	1	3	3	2	3	1	1
1187	1187	66035842	1	3	1	1	1	2	1	1	98	1
1188	1188	66036970	2	3	1	1	2	3	2	2	103	1
1189	1189	66039670	1	2	1	2	2	3	2	2	17	1
1191	1191	66051256	2	3	1	1	1	3	1	3	22	0
1192	1192	66058066	1	2	1	1	1	3	2	3	64	1
1193	1193	66072726	2	3	1	1	3	2	2	1	28	1
1194	1194	66089191	1	3	1	1	1	2	1	3	147	0
1195	1195	66092300	1	3	1	1	1	2	1	3	7	1
1198	1198	66105831	2	2	1	1	1	2	1	2	136	0
1201	1201	66112996	1	2	1	1	1	3	2	3	138	0
1203	1203	66134313	2	3	1	1	2	3	2	1	132	0
1204	1204	66141759	1	2	1	1	2	1	2	2	135	0
1206	1206	66154644	2	3	1	1	3	3	2	1	22	1
1208	1208	66181731	1	2	2	1	3	3	2	2	94	1
1209	1209	66191696	1	2	1	1	1	3	1	1	14	1
1210	1210	66198768	1	2	1	1	3	2	2	2	76	1
1212	1212	66219470	2	3	2	1	1	1	1	1	136	0
1213	1213	66219472	2	3	1	1	1	1	1	1	137	0
1214	1214	66223814	2	3	2	1	3	3	2	1	133	0
1215	1215	66244103	2	3	2	1	1	2	2	3	122	0
1218	1218	66255419	1	3	3	2	1	1	1	2	124	0
1220	1220	66278387	1	3	1	1	1	3	1	1	122	0
1221	1221	66278468	2	3	1	1	1	3	1	1	113	0
1222	1222	66283101	2	2	3	1	1	3	1	1	114	0
1223	1223	66286013	2	1	1	1	1	3	1	1	116	0
1226	1226	66307550	1	3	3	2	1	2	1	3	109	0
1227	1227	66309380	1	3	2	1	3	3	2	1	4	1
1229	1229	66347451	2	3	1	1	3	2	2	2	103	0
1230	1230	66347456	2	2	1	1	3	3	2	2	102	0
1231	1231	66347458	2	3	2	1	1	3	1	3	103	0
1233	1233	66366435	2	2	1	1	3	1	2	2	97	0
1234	1234	66370263	1	3	1	2	1	2	1	1	82	1
1235	1235	66370730	2	3	1	1	1	1	1	1	61	1
1236	1236	66378153	2	2	1	1	1	2	1	2	102	0
1237	1237	66385661	2	3	1	1	1	1	1	1	57	0
1238	1238	66397244	1	1	2	1	3	1	1	3	102	0
1239	1239	66427876	1	3	1	1	1	3	1	3	8	0
1240	1240	66452487	2	3	1	1	4	3	2	2	25	1
1241	1241	66455888	1	2	1	1	1	2	1	2	46	1
1242	1242	66465804	1	2	2	1	3	2	2	2	92	0
1244	1244	66555440	2	3	1	1	3	1	2	1	82	0
1245	1245	66564269	2	3	1	1	1	3	1	1	162	1
1247	1247	66580040	2	2	2	1	1	1	1	1	77	0
1248	1248	66596690	1	2	2	1	3	2	1	2	72	0
1249	1249	66607155	2	2	2	1	1	2	1	2	63	0
1252	1252	66623189	2	2	3	2	3	2	2	2	70	0
1253	1253	66630485	1	2	2	1	1	3	1	3	1	1
1255	1255	66671594	2	3	1	2	3	2	1	2	60	0
1256	1256	66678565	1	3	2	1	1	1	1	3	65	0
1257	1257	66681169	1	2	1	1	1	3	1	2	113	0
1258	1258	66702912	2	3	1	1	1	3	1	3	13	1
1259	1259	66713085	1	2	1	1	1	2	1	1	70	0
1261	1261	66738209	1	3	1	1	1	2	1	3	4	1
1262	1262	66760415	1	3	2	1	1	3	1	3	56	0
1263	1263	66766444	2	2	1	1	1	2	1	1	47	0
1265	1265	66790132	2	2	1	1	3	3	2	3	13	1
1266	1266	66826001	2	3	1	1	3	2	2	2	45	0
1268	1268	66910862	1	2	1	1	1	3	2	3	170	1
1269	1269	66911791	2	3	2	2	1	3	1	2	32	0
1271	1271	66930904	1	3	1	1	3	3	1	1	123	1
1273	1273	66943931	1	3	1	2	1	3	1	3	25	0
1275	1275	66953964	1	3	1	1	1	3	1	3	89	0
1276	1276	66962888	1	3	1	2	1	3	1	1	23	0
1277	1277	66974713	2	2	2	2	1	3	1	1	210	0
1280	1280	67025094	2	2	1	1	1	3	1	1	23	0
1281	1281	67055740	2	2	1	1	3	3	1	1	13	0
1282	1282	67108006	2	2	1	2	1	3	1	3	6	0
1283	1283	67119324	2	3	1	1	1	3	1	2	9	0
1285	1285	67137557	2	2	1	1	1	3	1	1	142	1
1286	1286	67225743	2	3	2	1	3	3	1	2	124	1
1287	1287	74803288	1	3	1	1	2	3	1	1	30	1
1288	1288	74807697	1	3	1	1	3	3	2	1	70	1
1289	1289	74810551	2	3	2	1	2	3	2	2	28	0
1291	1291	74827689	1	3	1	1	1	3	1	2	27	1
1292	1292	74828979	2	2	2	1	3	3	1	3	223	0
1293	1293	74832957	1	2	2	1	1	3	2	3	49	1
1294	1294	74840917	1	2	3	1	1	3	1	3	79	0
1296	1296	74855005	1	3	1	1	1	3	1	1	215	0
1297	1297	74885135	1	3	1	1	1	3	1	1	208	0
1298	1298	74885329	1	2	1	1	1	3	2	1	209	0
1299	1299	74890180	2	3	1	1	1	3	1	3	207	0
1302	1302	74903449	2	3	2	1	1	3	1	1	10	1
1304	1304	74922745	2	2	1	1	1	3	1	3	215	0
1306	1306	74941947	1	3	1	1	1	3	1	2	194	0
1308	1308	74944794	2	2	1	1	1	3	2	3	200	0
1309	1309	74945712	1	3	1	1	3	3	2	3	25	1
1310	1310	74951586	1	2	3	1	1	3	2	2	136	1
1311	1311	74954234	1	2	1	2	3	3	2	3	188	0
1313	1313	74994785	2	3	1	1	1	3	2	3	23	1
1314	1314	75005547	2	2	2	1	3	3	1	1	19	1
1315	1315	75007099	1	2	1	2	1	3	1	3	173	0
1316	1316	75007475	2	2	1	1	1	3	2	1	178	0
1317	1317	75008004	1	3	1	1	1	1	1	3	50	1
1318	1318	75019930	2	3	2	1	1	1	1	3	161	1
1319	1319	75031329	1	2	1	1	1	3	2	2	189	0
1320	1320	75031910	1	2	2	1	1	3	2	2	154	1
1322	1322	75051685	1	3	1	1	1	1	1	1	164	1
1324	1324	75062753	1	2	2	1	1	3	1	2	14	1
1327	1327	75088482	1	2	1	1	1	3	1	2	155	0
1328	1328	75100241	1	3	1	1	1	3	1	3	58	1
1329	1329	75100797	2	2	1	1	1	2	1	3	154	0
1330	1330	75127562	2	2	2	1	1	2	1	3	43	1
1331	1331	75135883	2	2	1	2	1	3	2	1	43	0
1333	1333	75145345	2	3	1	1	2	1	2	3	59	1
1335	1335	75155680	1	2	2	1	1	2	1	2	142	0
1336	1336	75155871	1	2	1	1	1	1	1	2	158	0
1337	1337	75169740	1	3	1	1	1	2	1	2	15	1
1338	1338	75178582	1	2	2	2	1	3	1	3	135	0
1340	1340	75197976	2	3	1	1	1	1	1	3	132	0
1342	1342	75221170	2	3	1	1	1	1	1	1	124	0
1343	1343	75230388	2	2	1	1	1	2	1	1	40	1
1344	1344	75258443	1	3	1	1	1	2	1	3	45	1
1345	1345	75285415	2	2	1	2	1	2	1	1	116	0
1347	1347	75316631	1	2	1	1	1	3	2	1	20	0
1349	1349	75319648	2	3	1	1	1	1	1	1	104	0
1353	1353	75376128	2	2	2	1	3	3	2	2	92	1
1354	1354	75380055	1	3	1	1	1	2	1	1	93	0
1355	1355	75387176	1	2	2	1	1	1	1	3	70	1
1356	1356	75403634	2	2	1	1	4	3	1	1	76	1
1357	1357	75404619	1	2	2	1	2	3	2	2	87	0
1359	1359	75461287	2	2	2	1	1	3	1	1	83	0
1360	1360	75514079	2	2	1	1	1	2	1	3	71	0
1362	1362	75531336	2	3	1	1	1	3	1	1	2	1
1363	1363	75563741	1	3	2	1	1	3	1	2	2	1
1364	1364	75621025	1	3	2	1	1	1	1	2	60	1
1367	1367	75653086	2	3	1	1	1	2	2	1	41	0
1368	1368	75659920	2	2	1	1	1	1	1	2	42	0
1369	1369	75664457	2	3	1	1	1	3	1	2	124	1
1370	1370	75701219	1	2	2	1	1	3	2	1	33	1
1373	1373	75760876	1	3	2	2	1	3	1	1	16	0
1374	1374	75790791	2	3	1	1	2	3	2	2	16	0
