# Supplementary material for: Development and Validation of Prognostic Nomogram in Patients With WHO Grade III Meningioma: A Retrospective Cohort Study Based on SEER Database
Source: Front Oncol. 2021 Dec 1;11:719974. doi: 10.3389/fonc.2021.719974 (PMC8671456; doi:10.3389/fonc.2021.719974)
Supplement: Additional File 2 — Clinical data of WHO Grade III meningioma in development group. [file DataSheet_2.csv]

	id	Patient.ID	Gender	Age	Race	Histology	Location	Size	Laterality	Surgery	time	status
15	15	897866	2	3	1	1	1	2	1	2	22	1
17	17	934728	2	3	3	1	1	2	1	3	19	1
18	18	948255	2	2	3	1	1	2	2	3	77	1
22	22	969839	2	3	3	1	1	3	1	2	162	0
23	23	975064	2	2	1	1	1	1	1	1	30	1
26	26	979010	1	3	1	1	1	1	1	1	36	1
31	31	1011183	1	2	3	1	1	2	1	3	88	1
36	36	1036626	1	3	1	1	1	3	1	1	17	1
37	37	1036717	1	3	1	1	3	2	2	3	3	1
38	38	1054715	2	2	1	1	1	2	1	3	61	1
41	41	1062877	2	3	1	1	1	3	1	3	140	0
47	47	1113516	2	3	3	1	1	3	1	2	26	1
61	61	1275909	1	3	1	1	1	3	1	1	1	1
62	62	1278307	1	3	1	2	1	2	1	3	66	0
71	71	1403432	1	3	3	1	3	3	1	2	30	0
74	74	1455292	2	3	1	1	1	3	1	2	18	0
75	75	1456624	2	3	3	1	1	3	1	2	20	0
80	80	5261693	1	3	1	1	3	2	2	2	39	1
82	82	5729769	2	3	1	1	3	3	2	1	220	0
84	84	5863722	1	3	1	1	1	3	2	3	10	1
102	102	5990737	2	1	1	2	1	3	2	1	183	0
103	103	5996276	1	3	2	1	1	3	1	1	5	1
104	104	6001724	2	3	1	1	1	3	2	3	189	0
107	107	6069566	2	3	1	1	3	3	2	1	1	1
109	109	6075139	1	2	1	1	1	2	1	3	155	0
112	112	6094468	2	3	1	1	3	2	1	3	3	1
115	115	6123548	2	2	1	1	3	2	2	3	26	1
116	116	6125949	1	2	1	1	1	3	1	3	132	0
120	120	6203687	2	2	1	1	3	1	2	1	108	0
121	121	6215706	2	2	1	1	3	1	2	2	1	1
123	123	6232735	1	3	1	1	3	1	2	1	11	1
124	124	6245622	2	2	1	1	1	3	1	3	32	0
125	125	6248680	2	2	1	2	1	1	1	2	73	0
129	129	6319200	2	2	1	1	1	2	1	1	17	1
132	132	6339726	2	2	3	1	1	2	1	2	69	0
134	134	6403490	1	3	1	1	3	2	2	2	24	1
135	135	6410442	2	2	1	1	1	3	2	1	23	1
139	139	6503425	2	2	3	1	3	3	1	1	14	0
143	143	10095172	2	3	1	1	1	2	1	1	3	1
144	144	10299796	2	3	2	1	1	3	2	1	140	1
150	150	10627525	1	3	2	1	3	3	2	3	4	1
157	157	10865764	2	2	1	1	1	3	2	3	187	0
159	159	10901508	2	3	1	1	1	3	2	3	14	1
163	163	10922665	1	2	1	2	1	3	1	2	52	0
164	164	10931112	1	3	1	1	1	3	2	2	5	1
167	167	10944853	2	2	1	1	1	3	2	3	180	0
170	170	10973347	1	3	2	1	1	3	2	3	198	0
171	171	10976426	1	2	1	2	1	3	2	1	201	0
181	181	11029717	1	3	1	1	1	3	2	3	190	0
183	183	11034668	2	3	1	1	1	3	2	1	185	0
187	187	11049242	2	3	1	1	1	3	2	1	78	1
198	198	11103039	1	3	1	1	1	2	2	3	154	1
200	200	11114754	2	2	1	1	1	2	1	3	167	0
205	205	11128070	2	2	1	1	4	3	2	3	144	0
207	207	11152709	2	3	2	1	1	3	1	2	1	1
208	208	11152788	2	2	2	1	1	1	1	3	151	0
210	210	11167931	1	3	1	1	1	2	1	3	63	1
212	212	11170800	1	3	1	1	3	3	2	1	184	0
214	214	11196388	2	3	1	1	1	2	1	2	33	1
216	216	11223403	2	3	1	1	1	1	1	1	24	1
217	217	11226660	2	3	1	1	1	3	1	1	188	0
218	218	11231503	1	2	2	1	1	2	1	3	9	1
219	219	11240881	2	3	1	1	3	1	1	1	113	0
220	220	11244059	2	3	3	1	1	3	1	3	64	1
226	226	11290067	2	3	1	1	3	3	2	3	69	1
232	232	11329366	2	3	2	1	1	1	1	1	18	1
234	234	11344444	2	3	3	2	3	2	2	2	88	0
235	235	11357658	2	3	1	1	1	3	1	3	3	1
239	239	11390372	1	3	1	1	1	2	1	3	71	0
244	244	11465676	2	3	1	1	1	1	1	3	50	0
246	246	11479047	2	3	1	1	3	3	1	1	6	0
248	248	11488773	1	2	3	1	3	3	2	1	125	0
250	250	11488848	2	3	1	1	3	3	2	1	49	0
256	256	11571104	1	2	2	1	1	3	1	3	15	1
261	261	15648638	2	3	3	1	1	3	2	3	16	1
267	267	15784196	1	3	3	1	1	3	2	3	136	1
270	270	15805285	1	3	1	1	1	3	2	1	18	1
274	274	15843362	2	3	3	1	1	3	1	2	30	1
275	275	15846946	1	3	1	1	1	1	1	2	13	1
276	276	15903872	2	3	3	1	1	3	1	1	98	1
277	277	15919424	2	3	3	1	1	3	1	1	5	1
285	285	15981959	2	3	1	2	1	3	1	2	25	0
287	287	17176038	1	2	1	2	1	2	1	3	114	0
298	298	17561336	1	3	1	1	1	3	2	1	28	1
300	300	17572363	2	2	1	1	4	3	2	2	218	0
302	302	17581449	1	2	1	1	1	3	2	2	200	0
305	305	17634198	1	3	1	1	1	3	1	3	17	1
310	310	17717744	2	3	1	1	1	2	1	3	30	1
311	311	17746366	2	3	1	1	1	1	1	2	29	1
315	315	17783383	2	2	1	1	1	2	1	3	98	1
316	316	17797305	1	3	1	1	1	3	1	3	1	1
317	317	17834083	1	2	1	1	1	1	1	2	113	0
320	320	17872764	2	2	1	1	1	2	1	3	46	1
321	321	17875877	2	3	1	1	1	1	1	3	102	0
325	325	17910421	1	3	2	1	1	2	1	3	40	1
329	329	17998071	2	2	1	1	1	2	2	1	43	0
330	330	18000722	2	3	1	1	1	1	1	3	19	1
336	336	18068714	2	2	1	1	1	3	2	3	5	0
337	337	18076778	2	3	2	1	1	3	2	3	15	0
339	339	21333877	1	2	1	1	4	3	2	1	17	1
340	340	21352317	2	2	1	1	3	3	2	1	227	0
342	342	21353966	2	3	3	1	1	3	2	3	141	1
343	343	21356716	2	3	1	1	3	3	2	2	25	1
345	345	21374276	1	2	3	1	1	3	2	2	204	0
346	346	21374666	2	2	1	1	1	3	2	3	200	0
349	349	21379107	2	2	1	1	1	3	2	3	195	0
350	350	21379110	2	3	1	1	1	3	2	3	94	1
356	356	21419811	2	2	1	1	1	1	1	3	166	0
357	357	21426448	2	3	1	1	1	3	1	3	17	1
362	362	21496415	1	3	1	1	1	1	1	1	9	1
370	370	21585165	2	3	1	1	4	2	1	3	14	1
373	373	21610858	2	2	3	1	3	3	2	3	31	0
383	383	23385330	1	3	1	1	1	2	1	3	93	1
384	384	23387266	2	3	1	1	1	3	1	3	10	1
389	389	23572670	1	3	1	1	1	3	2	3	41	1
396	396	23649089	2	3	1	1	1	2	1	3	1	1
398	398	23697644	1	2	1	1	1	3	1	3	179	0
399	399	23703661	1	3	1	1	1	2	1	2	4	1
400	400	23703994	1	3	1	1	1	1	1	2	41	0
403	403	23749653	1	3	1	1	1	3	1	2	11	1
406	406	23781163	1	2	1	1	1	1	1	3	155	0
408	408	23790367	1	3	1	1	1	1	1	3	151	0
409	409	23815877	2	2	3	1	3	3	2	1	5	1
410	410	23819846	2	3	3	1	1	2	2	3	34	1
411	411	23878634	2	2	1	1	1	2	1	3	126	0
413	413	23888126	1	3	3	1	1	2	1	3	126	0
417	417	24009915	1	3	1	1	1	2	1	3	46	1
418	418	24052908	2	2	1	1	1	2	1	2	102	0
420	420	24111384	1	3	1	1	1	3	1	3	65	0
422	422	24127517	2	3	1	2	1	2	1	3	9	1
427	427	24180084	2	1	1	2	1	2	1	2	45	0
428	428	24182048	1	3	1	1	1	3	1	1	15	1
429	429	24186266	2	3	1	1	1	2	1	3	38	1
430	430	24246718	2	3	1	1	1	3	2	2	32	0
438	438	28261547	1	3	1	1	1	3	2	3	195	0
439	439	28273513	2	3	1	1	1	1	1	3	10	1
440	440	28314047	2	3	1	2	1	1	1	3	86	1
444	444	28347719	1	1	2	2	1	2	1	1	119	0
445	445	28374600	1	2	1	2	1	2	1	2	95	0
455	455	30134218	2	2	1	1	1	3	1	3	14	1
458	458	30172864	1	2	2	1	1	3	1	2	29	1
461	461	30210242	1	2	2	1	1	1	1	1	158	0
467	467	30234347	2	2	1	1	1	1	1	3	159	0
468	468	30242557	2	2	2	1	1	1	2	2	2	1
474	474	30290350	1	3	1	1	1	2	1	1	112	1
475	475	30339092	2	2	1	1	1	3	1	2	211	0
477	477	30340210	2	2	1	1	1	1	1	1	109	0
480	480	30359812	1	3	2	1	1	2	1	1	36	1
481	481	30360187	2	2	2	2	1	2	1	3	14	0
482	482	30369517	2	3	2	1	1	1	1	3	96	0
484	484	30382461	2	2	2	1	1	1	2	3	90	0
493	493	30505067	2	2	2	1	1	1	1	3	36	0
494	494	30512722	1	2	2	1	1	3	2	3	50	0
502	502	30630142	1	3	1	1	1	3	1	1	28	0
504	504	32417649	2	2	3	1	1	2	1	2	53	0
508	508	32709603	1	2	3	1	1	3	1	1	15	1
516	516	32786585	2	3	1	2	1	1	1	3	169	0
526	526	32904025	1	3	3	2	1	1	1	1	1	1
527	527	32906626	1	3	3	1	1	1	1	1	138	0
528	528	32907539	1	2	1	1	1	2	1	3	88	0
531	531	32916961	1	3	3	1	1	1	2	2	81	0
534	534	32938789	2	3	1	1	1	1	1	2	69	0
541	541	33009765	1	3	1	1	1	3	1	3	30	0
543	543	34477893	2	2	1	1	1	3	1	3	196	0
546	546	34654925	1	3	3	1	1	3	2	1	2	1
550	550	34901851	1	3	1	1	1	3	2	1	48	1
559	559	35207791	2	3	1	1	1	3	2	2	213	0
564	564	35241520	2	3	3	1	1	2	2	3	10	1
568	568	35265579	1	2	1	1	1	3	2	3	23	0
570	570	35276572	1	3	2	1	1	3	2	2	89	1
572	572	35277405	2	1	1	1	1	3	2	2	217	0
574	574	35282466	2	2	1	1	1	3	2	3	157	1
577	577	35314520	2	3	2	1	1	3	2	3	78	1
579	579	35339856	2	2	3	1	1	3	2	2	175	0
583	583	35361220	2	2	1	1	1	3	2	3	21	1
584	584	35369412	2	3	3	1	1	3	1	2	40	1
586	586	35388151	2	3	1	1	1	3	1	2	4	1
591	591	35434304	1	2	1	1	1	3	1	3	3	1
593	593	35437195	1	3	1	1	1	3	1	3	58	1
596	596	35461604	2	3	2	1	1	2	1	3	79	1
599	599	35522065	2	3	3	1	1	3	1	3	18	0
605	605	35575627	1	2	1	1	1	3	1	3	86	1
606	606	35588802	1	1	1	1	3	3	2	1	154	0
608	608	35589648	2	3	2	1	3	2	2	3	27	1
610	610	35612281	1	2	1	1	1	3	1	2	45	1
617	617	35672184	2	3	3	1	1	3	1	3	50	1
620	620	35687463	2	3	1	1	1	1	1	1	94	1
621	621	35700552	2	2	1	1	1	2	1	3	134	0
630	630	35798109	2	3	1	1	1	3	2	1	4	1
632	632	35854753	2	3	1	1	1	3	1	1	10	1
643	643	35951951	1	3	3	1	1	3	1	2	36	1
644	644	35951954	1	2	1	1	1	2	1	3	104	0
648	648	35999737	2	3	1	1	3	2	2	2	85	0
655	655	36060068	2	3	1	1	1	2	1	3	6	1
662	662	36203951	1	2	1	1	1	2	2	1	4	1
664	664	36209091	1	2	3	1	1	2	1	3	51	0
674	674	36298936	1	3	1	1	1	2	1	3	37	0
675	675	36330203	2	3	3	1	1	3	1	3	34	0
679	679	36371261	1	2	1	1	1	3	1	3	20	0
680	680	36372005	2	3	1	1	1	2	1	3	41	0
681	681	36385065	1	3	1	2	1	3	1	3	28	0
683	683	36427990	2	3	3	1	1	3	2	3	17	0
685	685	36440025	2	3	3	2	3	3	1	3	13	0
686	686	36455798	2	2	2	1	1	3	2	3	9	0
687	687	36463364	1	2	1	1	3	3	2	1	12	1
690	690	36539864	1	3	1	1	1	3	1	3	5	0
691	691	36541928	2	2	1	1	1	3	1	3	1	0
693	693	41526451	2	2	2	1	1	2	1	3	16	1
698	698	42023736	2	2	1	1	1	3	2	3	20	1
699	699	42079174	1	3	1	1	1	3	1	2	30	1
703	703	42131443	2	3	3	1	1	3	2	3	121	1
704	704	42149622	1	3	1	1	1	3	2	2	15	1
705	705	42158491	2	3	1	1	1	3	1	2	226	0
708	708	42412458	2	3	1	1	1	3	1	1	15	1
709	709	42463002	2	3	1	1	1	3	1	3	93	1
716	716	42736942	1	2	1	1	1	3	2	2	58	1
726	726	43225103	1	3	1	1	1	3	2	1	16	1
728	728	43289564	2	3	1	1	1	3	2	3	111	1
737	737	43451006	1	1	1	2	1	3	1	3	200	0
744	744	43515941	1	3	2	1	1	3	2	1	159	1
746	746	43527134	2	2	1	1	1	3	2	3	195	0
750	750	43620232	2	3	1	1	1	3	2	3	184	0
753	753	43651812	1	2	1	1	1	3	1	3	57	1
758	758	43655915	1	2	1	2	1	3	2	3	178	0
761	761	43664017	1	2	1	1	1	3	1	2	25	0
763	763	43670085	2	2	1	1	1	3	1	2	182	0
766	766	43723677	2	3	1	1	3	3	1	1	21	0
767	767	43724014	2	2	1	1	3	3	2	1	112	0
773	773	43806907	1	3	1	1	1	2	1	2	33	1
776	776	43808779	1	1	1	2	1	2	1	3	175	0
784	784	43901299	2	2	1	1	1	2	1	3	169	0
785	785	43906502	2	2	1	1	1	1	1	3	54	1
789	789	43967740	2	3	1	1	1	2	1	3	17	1
794	794	44117890	2	2	1	1	2	1	2	3	149	0
798	798	44205029	1	3	2	1	1	2	2	2	5	1
807	807	44342834	1	1	1	1	1	2	1	1	11	1
808	808	44356627	1	3	3	1	1	3	1	2	1	1
809	809	44357777	1	3	1	1	3	2	2	3	139	0
820	820	44512985	2	3	1	1	1	3	1	2	8	1
838	838	44756414	1	2	1	1	1	3	2	1	65	1
839	839	44767974	1	3	2	1	3	3	1	1	5	0
842	842	44805459	2	2	1	1	1	1	1	3	96	0
843	843	44808105	1	2	1	1	1	2	1	3	96	0
845	845	44820243	2	2	3	1	1	2	1	1	99	0
847	847	44827495	2	3	1	1	1	2	1	1	6	1
848	848	44842487	2	2	1	2	1	2	1	2	84	0
850	850	44873651	2	3	1	1	1	3	2	3	4	1
865	865	45028624	2	3	1	1	2	1	2	2	94	0
866	866	45037678	2	2	1	1	1	3	1	2	87	0
867	867	45039207	1	3	3	1	1	3	1	3	84	0
868	868	45045007	1	3	2	1	1	2	1	3	90	0
870	870	45055096	1	3	1	1	1	3	1	3	6	1
871	871	45058336	2	3	1	1	1	2	2	3	29	1
876	876	45140888	1	3	1	1	1	2	1	2	70	0
877	877	45147424	1	3	1	2	1	2	1	2	48	1
879	879	45153690	1	3	1	1	1	3	1	1	96	0
881	881	45183897	2	2	1	1	1	3	1	2	167	0
882	882	45192803	1	2	2	1	1	2	1	3	71	0
883	883	45195259	2	3	2	1	1	1	1	2	71	0
889	889	45225270	1	3	1	1	1	2	1	3	9	1
890	890	45226716	2	3	3	1	1	1	1	3	67	0
891	891	45248769	2	3	1	1	4	1	1	1	2	1
893	893	45255579	2	2	3	1	1	1	1	3	67	0
896	896	45267853	1	3	1	1	1	2	1	2	47	1
897	897	45288670	1	3	1	2	1	2	1	3	37	1
904	904	45334593	2	2	2	2	1	2	1	1	25	1
906	906	45346261	1	3	1	2	1	2	1	2	44	1
910	910	45365358	1	2	1	1	3	3	2	2	23	1
912	912	45374964	2	3	3	1	1	2	1	3	51	0
913	913	45377085	1	3	1	2	4	2	1	2	58	0
924	924	45525384	2	2	1	1	1	2	1	2	25	0
926	926	45561674	1	2	3	1	1	3	1	3	9	0
929	929	45593431	2	2	2	1	1	2	1	3	43	0
932	932	45685908	1	2	1	1	3	2	1	2	8	1
935	935	45732431	1	3	1	1	1	3	1	2	22	1
936	936	45758069	1	2	2	2	4	3	2	2	1	1
937	937	45799375	2	2	1	2	1	3	1	3	9	0
945	945	45931639	2	3	1	1	1	3	1	2	7	1
949	949	45993202	1	3	3	1	1	3	1	2	15	0
950	950	45996680	2	2	1	1	1	3	2	1	23	0
951	951	46006616	2	2	1	1	1	3	1	1	5	0
952	952	46019088	2	3	1	1	1	3	1	3	21	0
953	953	46025869	2	3	1	1	4	3	1	2	11	0
959	959	46119210	2	2	1	1	1	3	1	2	4	0
961	961	46137482	1	2	1	2	1	3	1	3	5	0
962	962	46209181	1	2	2	2	2	3	2	1	3	0
969	969	57008856	2	3	1	1	1	2	1	2	6	1
970	970	57105116	2	2	1	1	1	1	1	3	17	1
973	973	57274916	2	3	1	1	3	3	2	3	20	1
982	982	57378891	2	3	1	2	1	2	1	3	120	1
983	983	57416568	1	2	1	1	1	3	1	3	1	1
984	984	57434502	2	1	1	1	1	3	1	2	159	0
985	985	57435143	2	3	1	1	1	2	1	3	4	1
989	989	57463596	2	3	1	1	1	1	1	3	100	1
990	990	57468932	1	3	2	1	1	3	2	1	4	1
993	993	57513217	2	2	1	1	1	2	1	3	143	0
1002	1002	57660318	2	3	1	1	1	1	1	3	103	0
1004	1004	57669769	1	2	1	1	1	2	1	1	105	0
1008	1008	57782158	1	3	1	1	1	2	1	2	27	1
1010	1010	57815088	2	2	1	1	2	1	2	1	61	0
1011	1011	57848118	2	1	1	2	1	1	1	3	55	0
1012	1012	57876586	1	2	2	1	1	2	1	3	47	0
1016	1016	57929759	2	3	1	1	2	3	2	2	34	0
1018	1018	57946316	1	3	1	1	3	3	1	3	31	0
1020	1020	57999790	1	2	1	1	1	3	2	2	24	0
1027	1027	60248691	1	3	2	1	1	3	1	2	100	1
1029	1029	60257578	2	2	1	1	1	1	1	3	48	1
1031	1031	60290228	1	3	1	1	3	3	2	2	2	1
1035	1035	60431598	2	2	1	1	1	3	2	2	227	0
1037	1037	60566962	2	2	1	1	1	3	2	2	62	1
1040	1040	60609226	1	3	2	1	1	3	2	2	37	1
1043	1043	60640185	2	3	2	1	1	2	1	1	5	1
1044	1044	60647384	2	2	1	1	1	3	2	2	93	0
1045	1045	60665066	2	2	2	1	1	2	1	3	8	1
1046	1046	60666805	1	3	2	1	1	3	1	3	12	1
1052	1052	60750030	2	2	2	2	1	3	1	1	40	1
1056	1056	60764505	1	3	1	1	2	3	2	2	8	1
1059	1059	60824325	1	2	1	1	1	2	1	3	76	0
1060	1060	60829792	1	2	2	2	1	2	1	3	80	0
1062	1062	60845412	1	2	1	1	1	1	1	1	20	1
1063	1063	60849725	2	2	2	1	1	3	1	1	80	0
1065	1065	60862934	2	3	1	1	3	1	2	2	59	0
1074	1074	60997915	1	2	2	1	4	3	1	3	2	1
1075	1075	61032128	1	3	1	1	1	3	1	3	28	0
1077	1077	61054937	2	2	3	2	2	3	2	2	1	1
1081	1081	64541228	2	2	1	1	4	3	2	1	33	1
1082	1082	64772637	1	3	1	1	1	3	1	3	83	1
1084	1084	64874200	2	3	1	1	1	3	2	1	8	1
1087	1087	64924115	1	3	1	1	4	3	2	1	1	1
1089	1089	65070643	1	3	1	1	1	3	2	1	7	1
1092	1092	65188246	1	3	1	1	4	2	1	3	32	1
1096	1096	65462597	1	3	1	1	3	3	2	3	132	0
1103	1103	65497974	2	3	1	1	1	3	2	1	173	1
1105	1105	65501986	2	3	1	1	1	3	2	1	39	1
1111	1111	65553842	2	2	1	1	1	3	2	1	87	1
1117	1117	65579342	1	2	1	1	1	3	1	1	209	0
1119	1119	65595040	1	2	1	1	3	3	2	1	226	0
1123	1123	65618214	1	3	1	1	3	3	2	1	11	1
1130	1130	65675396	1	2	1	1	3	3	2	2	59	1
1135	1135	65711823	2	2	1	2	1	3	2	1	192	0
1144	1144	65768792	2	3	1	1	2	3	2	3	187	0
1145	1145	65771483	1	3	1	1	1	3	2	3	183	0
1147	1147	65775050	2	2	2	1	4	3	2	1	92	0
1150	1150	65789439	2	3	1	1	3	3	2	3	4	1
1158	1158	65816332	1	3	1	1	3	1	2	3	74	1
1160	1160	65827953	1	2	1	1	4	2	2	3	177	0
1164	1164	65841922	1	3	1	1	1	2	1	3	30	1
1168	1168	65860587	2	3	3	2	1	2	2	2	1	1
1169	1169	65861372	1	2	1	1	4	3	1	1	178	1
1170	1170	65863050	1	3	2	1	1	3	2	3	24	1
1171	1171	65863748	1	1	1	1	1	3	2	3	186	0
1177	1177	65911809	1	2	1	1	1	2	1	3	161	0
1182	1182	65954963	2	3	1	1	1	2	1	3	135	1
1190	1190	66042209	2	3	1	1	3	3	2	1	12	1
1196	1196	66097649	2	3	1	1	1	2	1	1	31	1
1197	1197	66102492	2	2	1	1	1	1	1	2	137	0
1199	1199	66108033	1	3	2	1	1	3	1	1	136	0
1200	1200	66111093	1	3	1	1	2	3	2	2	39	1
1202	1202	66116523	2	2	1	1	3	3	2	3	133	0
1205	1205	66148208	2	2	1	1	1	2	1	1	131	0
1207	1207	66157465	1	2	1	1	1	3	1	1	128	0
1211	1211	66208882	2	3	1	2	1	1	1	1	124	0
1216	1216	66246860	2	2	2	1	3	1	2	3	121	0
1217	1217	66247058	2	2	1	1	3	2	2	3	115	0
1219	1219	66266932	1	3	2	1	1	3	2	3	34	1
1224	1224	66297638	2	2	1	1	1	1	1	1	111	0
1225	1225	66307130	1	2	1	1	3	3	2	2	116	0
1228	1228	66330504	1	3	1	1	1	1	1	1	107	0
1232	1232	66363965	1	3	1	1	1	2	1	3	58	1
1243	1243	66485901	1	3	1	1	3	2	1	1	101	0
1246	1246	66578559	2	3	1	1	3	1	1	1	86	0
1250	1250	66607955	1	2	1	1	3	2	2	3	12	1
1251	1251	66621088	2	2	2	1	1	3	1	3	105	0
1254	1254	66663081	2	2	1	2	1	2	1	3	69	0
1260	1260	66717983	2	3	1	1	3	2	1	3	9	1
1264	1264	66771643	2	3	1	1	3	3	1	3	12	1
1267	1267	66906889	2	2	1	1	1	3	1	3	14	1
1270	1270	66924312	2	3	1	1	3	3	2	2	179	0
1272	1272	66935212	1	3	2	1	3	3	2	1	32	0
1274	1274	66949213	2	2	1	1	1	3	1	2	45	0
1278	1278	66990470	1	2	1	1	1	3	1	3	19	0
1279	1279	66998681	2	3	1	1	3	3	2	3	19	0
1284	1284	67125584	2	3	1	1	1	3	2	1	4	1
1290	1290	74822901	2	3	1	1	1	3	1	3	13	1
1295	1295	74850126	2	2	1	1	1	3	2	3	30	1
1300	1300	74895303	2	3	1	1	1	3	1	1	82	1
1301	1301	74903278	2	2	3	1	1	3	2	1	146	0
1303	1303	74905201	2	2	1	1	1	3	2	1	199	0
1305	1305	74930282	2	2	2	1	1	3	1	1	202	0
1307	1307	74943472	1	2	1	1	1	3	1	1	70	1
1312	1312	74968755	1	3	1	2	1	3	1	3	121	1
1321	1321	75038521	2	3	1	1	1	1	1	2	174	0
1323	1323	75057220	1	3	1	1	1	2	1	3	23	1
1325	1325	75071032	1	3	1	1	1	2	1	3	87	1
1326	1326	75071947	2	2	2	1	1	2	1	2	26	1
1332	1332	75143185	1	2	2	1	1	2	2	3	143	0
1334	1334	75151568	1	2	1	1	1	2	2	3	163	0
1339	1339	75192440	1	2	1	1	1	3	1	1	3	0
1341	1341	75204865	1	2	1	1	1	2	1	2	110	1
1346	1346	75304931	1	3	2	1	1	2	2	3	1	1
1348	1348	75318584	1	3	1	1	1	2	1	2	8	1
1350	1350	75338221	1	2	2	1	2	3	2	2	10	1
1351	1351	75344031	1	2	1	2	1	1	1	2	99	0
1352	1352	75352381	1	2	1	1	1	2	1	1	13	1
1358	1358	75426139	2	3	2	1	1	2	1	3	29	1
1361	1361	75526460	2	2	1	1	1	3	1	3	64	0
1365	1365	75629275	2	2	1	1	1	2	1	2	50	0
1366	1366	75636384	2	3	1	1	1	2	1	2	45	0
1371	1371	75705770	1	2	1	1	1	3	1	2	1	0
1372	1372	75759881	2	2	1	1	1	1	1	2	68	0
